# Supplementary material for: Development of Database Assisted Structure Identification (DASI) Methods for Nontargeted Metabolomics
Source: Metabolites. 2016 May 31;6(2):17. doi: 10.3390/metabo6020017 (PMC4931548; doi:10.3390/metabo6020017)
Supplement: Supplementary file 1 [file metabolites-06-00017-s001.zip]

Archive with 3 entries (2 files):
- metabolites-129772-supplementary/
- metabolites-129772-supplementary/metabolites-129772-supplementary.pdf
- metabolites-129772-supplementary/PMG_Seed_Data.xlsx
