# Supplementary material for: Development of Database Assisted Structure Identification (DASI) Methods for Nontargeted Metabolomics
Source: Metabolites. 2016 May 31;6(2):17. doi: 10.3390/metabo6020017 (PMC4931548; doi:10.3390/metabo6020017)
Supplement: Supplementary file 1 [file metabolites-06-00017-s001.zip › metabolites-129772-supplementary/PMG_Seed_Data.xlsx]

## Sheet: Input_Data
Target Name	PubChem ID	HMDB ID	MIMW	Predicted RI	Predicted ECOM50	Predicted Drift Time
2-Aminoisobutyric acid	6119	HMDB01906	103.063	119.381	1.73403	2.46004
L-Proline	145742	HMDB00162	115.063	101.41	2.95095	2.46115
5-Aminopentanoic acid	138	HMDB03355	117.079	170.927	2.1965	2.52394
L-Homoserine	12647	HMDB00719	119.058	97.9919	1.70923	2.4719
Niacinamide	936	HMDB01406	122.048	183.708	5.48677	2.4711
N-Acetylputrescine	122356	HMDB02064	130.111	243.409	3.17317	2.61668
Hydroxyproline	825	HMDB00725	131.058	68.5852	2.99699	2.47697
Homocysteine	778	HMDB00742	135.035	129.902	1.71336	2.49576
Urocanic acid	736715	HMDB00301	138.043	189.295	4.03385	2.60043
L-Lysine	5962	HMDB00182	146.106	171.929	1.07898	2.68313
L-Methionine	6137	HMDB00696	149.051	173.296	1.6822	2.70034
7-Methyladenine	71593	HMDB11614	149.07	270.264	5.80718	2.76002
Tryptamine	1150	HMDB00303	160.1	318.902	3.96222	2.99985
Aminoadipic acid	92136	HMDB00510	161.069	75.8062	1.49935	2.81899
6-Dimethylaminopurine	3134	HMDB00473	163.086	267.279	5.549	2.8639
3-Methylhistidine	64969	HMDB00479	169.085	180.8	2.44056	2.87884
Indoxyl acetate	11841	NA	175.063	353.043	3.5796	2.9953
L-Tyrosine	6057	HMDB00158	181.074	232.216	0.634924	3.05009
N6-Acetyl-L-lysine	92832	HMDB00206	188.116	216.022	1.80843	3.26736
Diaminopimelic acid	865	HMDB01370	190.095	77.8335	0.98542	3.12968
Carnosine	439224	HMDB00033	226.107	165.121	2.73289	3.67259
L-Cystine	67678	HMDB00192	240.024	40.3768	1.32041	3.6942
Cytidine	6175	HMDB00089	243.085	215.56	1.04031	3.78681
gamma-Glutamylcysteine	123938	HMDB01049	250.062	85.0827	2.40608	3.74703
Deoxyguanosine	187790	HMDB00085	267.097	245.879	3.09669	4.07088
Androstenedione	6128	HMDB00053	286.193	554.375	4.16343	4.92168
Testosterone	6013	HMDB00234	288.209	524.302	4.07703	4.93307
16-Dehydroprogesterone	101964	HMDB00995	312.209	599.768	4.16738	5.36536
Cytidine monophosphate	6131	HMDB00095	323.052	71.7568	0.703956	4.68869
Cyclic AMP	6076	HMDB00058	329.053	165.643	4.11013	4.80389
Deoxyadenosinemonophosphate	621	HMDB00905	331.068	132.477	3.75101	4.79091
2'-Deoxyguanosine-5'-monophosphate	65059	HMDB01044	347.063	82.7077	2.91956	5.33759
Inosinic acid	8582	HMDB00175	348.047	66.4018	2.79705	5.2837
Amoxicillin	33613	HMDB15193	365.105	249.801	1.32659	5.56455
Brucine	442021	NA	394.189	293.605	3.04999	6.22574
Flavin Mononucleotide	643976	HMDB01520	456.105	229.19	0.5	6.74823
Glycocholic acid	10140	HMDB00138	465.309	406.139	3.34975	7.8491
Rolitetracycline	54682938	HMDB15414	527.227	290.355	0.5	8.53314
Apramycin	3081545	NA	539.28	135.568	0.771134	8.46721
Reserpine	5770	HMDB14351	608.273	423.555	1.76786	9.25121
Filter Error*			± 10 ppm	± 40 RI Units	± 0.5 eV	± 0.35 ms
* Menikarachchi, L. C., Cawley, S., Hill, D. W., Hall, L. M., Hall, L., Lai, S., … Grant, D. F. (2012). MolFind: A Software Package Enabling HPLC/MS-Based Identification of Unknown Chemical Structures. Analytical Chemistry, 84(21), 9388–93394. doi:10.1021/ac302048x

## Sheet: Alg_1
Target MIMW	# of PubChem Candidates	# of Candidates After MolFind Run-1	PubChem Compound ID of the Target	# of Candidates After Target Removal	Molecular Formula	# of Candidates with Correct Molecular Formula	Seed Molecular Structure	Target Molecular Structure	% Similarity of Correct Seed (0 if incorrect)	# PMG Structures	# Candidates Remaining After MolFind	% Filtered	MetFrag Score Rank of the Correct Structure
103.063	369	14	6119	13	C4H9NO2	13			57.1429	409	15	96.3325	1
115.063	1020	6	145742	5	C5H9NO2	5			0
117.079	838	52	138	51	C5H11NO2	51			0
119.058	361	25	12647	24	C4H9NO3	24			62.5	644	40	93.7888	32
130.111	994	55	122356	54	C6H14N2O	54			55.5556	230	33	85.6522	1
131.058	783	12	825	11	C5H9NO3	11			66.6667	922	30	96.7462	16
135.035	259	10	778	9	C4H9NO2S	9			0
138.043	509	9	736715	8	C6H6N2O2	8			70	289	2	99.308	2
146.106	1003	50	5962	49	C6H14N2O2	49			0
149.051	390	16	6137	15	C5H11NO2S	14			33.3333	39482	146	99.6302	11
149.07	725	5	71593	4	C6H7N5	4			0
160.1	1415	12	1150	11	C10H12N2	11			0
161.069	951	39	92136	38	C6H11NO4	38			0
163.086	1018	9	3134	8	C7H9N5	8			41.6667	>100,000
169.085	1467	23	64969	22	C7H11N3O2	22			50	58737	1502	97.4428	8
175.063	1697	32	11841	31	C10H9NO2	31			76.9231	1726	99	94.2642	3
181.074	2497	81	6057	80	C9H11NO3	80			0
188.116	1801	183	92832	182	C8H16N2O3	182			0
190.095	830	11	865	10	C7H14N2O4	10			69.2308	34891	2889	91.7199	1230
226.107	1373	8	439224	7	C9H14N4O3	6			62.5	>100,000
240.024	785	2	67678	1	C6H12N2O4S2	1			0
243.086	1744	32	6175	31	C9H13N3O5	31			47.0588	>100,000
250.062	2323	4	123938	3	C8H14N2O5S	2			43.75	>100,000
266.089	1384	15	187790	14	C10H13N5O4	13			57.8947	>100,000
286.193	2844	82	6128	81	C19H26O2	81			33.3333	PMG Timed Out
288.209	2892	138	6013	137	C19H28O2	137			33.3333	PMG Timed Out
312.209	2464	74	101964	73	C21H28O2	73			34.7826	PMG Timed Out
323.052	3461	18	6131	17	C9H14N3O8P	17			38.0952	>100,000
329.053	2615	6	6076	5	C10H12N5O6P	5			45.4545	>100,000
331.068	2397	14	621	13	C10H14N5O6P	12			45.4545	>100,000
346.055	3402	23	65059	22	C10H14N5O7P	22			47.8261	>100,000
347.039	4272	5	8582	4	C10H13N4O8P	3			43.4783	>100,000
365.105	6009	12	33613	11	C16H19N3O5S	11			40	PMG Timed Out
394.189	10534	12	442021	11	C23H26N2O4	9			0
456.105	4506	9	643976	8	C17H21N4O9P	3			0
465.309	508	8	10140	7	C26H43NO6	7			0
527.227	2966	19	54682938	18	C27H33N3O8	17			0
539.28	1425	3	3081545	2	C21H41N5O11	2			0
608.273	744	9	5770	8	C33H40N2O9	5			31.8182	PMG Timed Out
		1	936	0	C6H6N2O	0
								Average % Similarity of Correct Seed	49.4916		Average % Filtered	94.9872

## Sheet: Alg_2
Target MIMW	# of PubChem Candidates	# of Candidates After MolFind Run-1	PubChem Compound ID of the Target	# of Candidates After Target Removal	Molecular Formula	# of Candidates with Correct Molecular Formula	Seed Molecular Structure	Target Molecular Structure	% Similarity of Correct Seed (0 if incorrect)
103.063	369	14	6119	13	C4H9NO2	13			0
115.063	1020	6	145742	5	C5H9NO2	5			0
117.079	838	52	138	51	C5H11NO2	51			87.5
119.058	361	25	12647	24	C4H9NO3	24			62.5
130.111	994	55	122356	54	C6H14N2O	54			0
131.058	783	12	825	11	C5H9NO3	11			66.6667
135.035	259	10	778	9	C4H9NO2S	9			0
138.043	509	9	736715	8	C6H6N2O2	8			70
146.106	1003	50	5962	49	C6H14N2O2	49			0
149.051	390	16	6137	15	C5H11NO2S	14			33.3333
149.07	725	5	71593	4	C6H7N5	4			0
160.1	1415	12	1150	11	C10H12N2	11			0
161.069	951	39	92136	38	C6H11NO4	38			0
163.086	1018	9	3134	8	C7H9N5	8			41.6667
169.085	1467	23	64969	22	C7H11N3O2	22			0
175.063	1697	32	11841	31	C10H9NO2	31			0
181.074	2497	81	6057	80	C9H11NO3	80			0
188.116	1801	183	92832	182	C8H16N2O3	182			69.2308
190.095	830	11	865	10	C7H14N2O4	10			0
226.107	1373	8	439224	7	C9H14N4O3	6			62.5
240.024	785	2	67678	1	C6H12N2O4S2	1			0
243.085	1744	32	6175	31	C9H13N3O5	31			47.0588
250.062	2323	4	123938	3	C8H14N2O5S	2			43.75
266.089	1384	15	187790	14	C10H13N5O4	13			57.8947
286.193	2844	82	6128	81	C19H26O2	81			0
288.209	2892	138	6013	137	C19H28O2	137			0
312.209	2464	74	101964	73	C21H28O2	73			34.7826
323.052	3461	18	6131	17	C9H14N3O8P	17			38.0952
329.053	2615	6	6076	5	C10H12N5O6P	5			45.4545
331.068	2397	14	621	13	C10H14N5O6P	12			45.4545
346.055	3402	23	65059	22	C10H14N5O7P	22			47.8261
347.039	4272	5	8582	4	C10H13N4O8P	3			43.4783
365.104	6009	12	33613	11	C16H19N3O5S	11			0
394.189	10534	12	442021	11	C23H26N2O4	9			0
456.105	4506	9	643976	8	C17H21N4O9P	3			0
465.309	508	8	10140	7	C26H43NO6	7			0
527.227	2966	19	54682938	18	C27H33N3O8	17			15.7895
539.28	1425	3	3081545	2	C21H41N5O11	2			0
608.273	744	9	5770	8	C33H40N2O9	5			31.8182
		1	936	0	C6H6N2O	0
								Average % Similarity of Correct Seed	49.7263

## Sheet: Alg_3_1
Target MIMW	# of PubChem Candidates	# of Candidates After MolFind Run-1	PubChem Compound ID of the Target	# of Candidates After Target Removal	Molecular Formula	# of Candidates with Correct Molecular Formula	Seed Molecular Structure	Target Molecular Structure	% Similarity of Correct Seed (0 if incorrect)
103.063	369	14	6119	13	C4H9NO2	13			0
115.063	1020	6	145742	5	C5H9NO2	5			0
117.079	838	52	138	51	C5H11NO2	51			0
119.058	361	25	12647	24	C4H9NO3	24			0
130.111	994	55	122356	54	C6H14N2O	54			0
131.058	783	12	825	11	C5H9NO3	11			0
135.035	259	10	778	9	C4H9NO2S	9			0
138.043	509	9	736715	8	C6H6N2O2	8			0
146.106	1003	50	5962	49	C6H14N2O2	49			0
149.051	390	16	6137	15	C5H11NO2S	14			0
149.07	725	5	71593	4	C6H7N5	4			90.9091
160.1	1415	12	1150	11	C10H12N2	11			75
161.069	951	39	92136	38	C6H11NO4	38			0
163.086	1018	9	3134	8	C7H9N5	8			75
169.085	1467	23	64969	22	C7H11N3O2	22			0
175.063	1697	32	11841	31	C10H9NO2	31			69.2308
181.074	2497	81	6057	80	C9H11NO3	80			0
188.116	1801	183	92832	182	C8H16N2O3	182			0
190.095	830	11	865	10	C7H14N2O4	10			0
226.107	1373	8	439224	7	C9H14N4O3	6			0
240.024	785	2	67678	1	C6H12N2O4S2	1			0
243.085	1744	32	6175	31	C9H13N3O5	31			29.4118
250.062	2323	4	123938	3	C8H14N2O5S	2			0
266.089	1384	15	187790	14	C10H13N5O4	13			89.4737
286.193	2844	82	6128	81	C19H26O2	81			0
288.209	2892	138	6013	137	C19H28O2	137			0
312.209	2464	74	101964	73	C21H28O2	73			0
323.052	3461	18	6131	17	C9H14N3O8P	17			0
329.053	2615	6	6076	5	C10H12N5O6P	5			81.8182
331.068	2397	14	621	13	C10H14N5O6P	12			63.6364
346.055	3402	23	65059	22	C10H14N5O7P	22			47.8261
347.039	4272	5	8582	4	C10H13N4O8P	3			73.913
365.104	6009	12	33613	11	C16H19N3O5S	11			0
394.189	10534	12	442021	11	C23H26N2O4	9			0
456.105	4506	9	643976	8	C17H21N4O9P	3			83.871
465.309	508	8	10140	7	C26H43NO6	7			63.6364
527.227	2966	19	54682938	18	C27H33N3O8	17			0
539.28	1425	3	3081545	2	C21H41N5O11	2			0
608.273	744	9	5770	8	C33H40N2O9	5			84.0909
		1	936	0	C6H6N2O	0
								Average % Similarity of Correct Seed	71.3706

## Sheet: Alg_3_2
Target MIMW	# of PubChem Candidates	# of Candidates After MolFind Run-1	PubChem Compound ID of the Target	# of Candidates After Target Removal	Molecular Formula	# of Candidates with Correct Molecular Formula	Seed Molecular Structure	Target Molecular Structure	% Similarity of Correct Seed (0 if incorrect)
103.063	369	14	6119	13	C4H9NO2	13			0
115.063	1020	6	145742	5	C5H9NO2	5			0
117.079	838	52	138	51	C5H11NO2	51			0
119.058	361	25	12647	24	C4H9NO3	24			0
130.111	994	55	122356	54	C6H14N2O	54			0
131.058	783	12	825	11	C5H9NO3	11			0
135.035	259	10	778	9	C4H9NO2S	9			0
138.043	509	9	736715	8	C6H6N2O2	8			0
146.106	1003	50	5962	49	C6H14N2O2	49			0
149.051	390	16	6137	15	C5H11NO2S	14			0
149.07	725	5	71593	4	C6H7N5	4			90.9091
160.1	1415	12	1150	11	C10H12N2	11			75
161.069	951	39	92136	38	C6H11NO4	38			0
163.086	1018	9	3134	8	C7H9N5	8			75
169.085	1467	23	64969	22	C7H11N3O2	22			0
175.063	1697	32	11841	31	C10H9NO2	31			69.2308
181.074	2497	81	6057	80	C9H11NO3	80			0
188.116	1801	183	92832	182	C8H16N2O3	182			0
190.095	830	11	865	10	C7H14N2O4	10			0
226.107	1373	8	439224	7	C9H14N4O3	6			0
240.024	785	2	67678	1	C6H12N2O4S2	1			0
243.085	1744	32	6175	31	C9H13N3O5	31			29.4118
250.062	2323	4	123938	3	C8H14N2O5S	2			0
266.089	1384	15	187790	14	C10H13N5O4	13			89.4737
286.193	2844	82	6128	81	C19H26O2	81			0
288.209	2892	138	6013	137	C19H28O2	137			0
312.209	2464	74	101964	73	C21H28O2	73			0
323.052	3461	18	6131	17	C9H14N3O8P	17			0
329.053	2615	6	6076	5	C10H12N5O6P	5			81.8182
331.068	2397	14	621	13	C10H14N5O6P	12			63.6364
346.055	3402	23	65059	22	C10H14N5O7P	22			47.8261
347.039	4272	5	8582	4	C10H13N4O8P	3			73.913
365.104	6009	12	33613	11	C16H19N3O5S	11			0
394.189	10534	12	442021	11	C23H26N2O4	9			0
456.105	4506	9	643976	8	C17H21N4O9P	3			83.871
465.309	508	8	10140	7	C26H43NO6	7			63.6364
527.227	2966	19	54682938	18	C27H33N3O8	17			0
539.28	1425	3	3081545	2	C21H41N5O11	2			0
608.273	744	9	5770	8	C33H40N2O9	5			84.0909
		1	936	0	C6H6N2O	0
								Average % Similarity of Correct Seed	71.3706

## Sheet: Alg_3_3
Target MIMW	# of PubChem Candidates	# of Candidates After MolFind Run-1	PubChem Compound ID of the Target	# of Candidates After Target Removal	Molecular Formula	# of Candidates with Correct Molecular Formula	Seed Molecular Structure	Target Molecular Structure	% Similarity of Correct Seed (0 if incorrect)
103.063	369	14	6119	13	C4H9NO2	13			42.8571
115.063	1020	6	145742	5	C5H9NO2	5			37.5
117.079	838	52	138	51	C5H11NO2	51			75
119.058	361	25	12647	24	C4H9NO3	24			0
130.111	994	55	122356	54	C6H14N2O	54			0
131.058	783	12	825	11	C5H9NO3	11			77.7778
135.035	259	10	778	9	C4H9NO2S	9			50
138.043	509	9	736715	8	C6H6N2O2	8			0
146.106	1003	50	5962	49	C6H14N2O2	49			0
149.051	390	16	6137	15	C5H11NO2S	14			0
149.07	725	5	71593	4	C6H7N5	4			81.8182
160.1	1415	12	1150	11	C10H12N2	11			75
161.069	951	39	92136	38	C6H11NO4	38			0
163.086	1018	9	3134	8	C7H9N5	8			75
169.085	1467	23	64969	22	C7H11N3O2	22			66.6667
175.063	1697	32	11841	31	C10H9NO2	31			69.2308
181.074	2497	81	6057	80	C9H11NO3	80			0
188.116	1801	183	92832	182	C8H16N2O3	182			76.9231
190.095	830	11	865	10	C7H14N2O4	10			0
226.107	1373	8	439224	7	C9H14N4O3	6			0
240.024	785	2	67678	1	C6H12N2O4S2	1			0
243.085	1744	32	6175	31	C9H13N3O5	31			29.4118
250.062	2323	4	123938	3	C8H14N2O5S	2			0
266.089	1384	15	187790	14	C10H13N5O4	13			0
286.193	2844	82	6128	81	C19H26O2	81			0
288.209	2892	138	6013	137	C19H28O2	137			0
312.209	2464	74	101964	73	C21H28O2	73			0
323.052	3461	18	6131	17	C9H14N3O8P	17			0
329.053	2615	6	6076	5	C10H12N5O6P	5			77.2727
331.068	2397	14	621	13	C10H14N5O6P	12			59.0909
346.055	3402	23	65059	22	C10H14N5O7P	22			47.8261
347.039	4272	5	8582	4	C10H13N4O8P	3			65.2174
365.104	6009	12	33613	11	C16H19N3O5S	11			92
394.189	10534	12	442021	11	C23H26N2O4	9			0
456.105	4506	9	643976	8	C17H21N4O9P	3			83.871
465.309	508	8	10140	7	C26H43NO6	7			63.6364
527.227	2966	19	54682938	18	C27H33N3O8	17			0
539.28	1425	3	3081545	2	C21H41N5O11	2			0
608.273	744	9	5770	8	C33H40N2O9	5			75
		1	936	0	C6H6N2O	0
								Average % Similarity of Correct Seed	66.055

## Sheet: Alg_3_4
Target MIMW	# of PubChem Candidates	# of Candidates After MolFind Run-1	PubChem Compound ID of the Target	# of Candidates After Target Removal	Molecular Formula	# of Candidates with Correct Molecular Formula	Seed Molecular Structure	Target Molecular Structure	% Similarity of Correct Seed (0 if incorrect)
103.063	369	14	6119	13	C4H9NO2	13			42.8571
115.063	1020	6	145742	5	C5H9NO2	5			37.5
117.079	838	52	138	51	C5H11NO2	51			0
119.058	361	25	12647	24	C4H9NO3	24			0
130.111	994	55	122356	54	C6H14N2O	54			0
131.058	783	12	825	11	C5H9NO3	11			0
135.035	259	10	778	9	C4H9NO2S	9			0
138.043	509	9	736715	8	C6H6N2O2	8			0
146.106	1003	50	5962	49	C6H14N2O2	49			0
149.051	390	16	6137	15	C5H11NO2S	14			0
149.07	725	5	71593	4	C6H7N5	4			90.9091
160.1	1415	12	1150	11	C10H12N2	11			75
161.069	951	39	92136	38	C6H11NO4	38			0
163.086	1018	9	3134	8	C7H9N5	8			75
169.085	1467	23	64969	22	C7H11N3O2	22			0
175.063	1697	32	11841	31	C10H9NO2	31			69.2308
181.074	2497	81	6057	80	C9H11NO3	80			0
188.116	1801	183	92832	182	C8H16N2O3	182			0
190.095	830	11	865	10	C7H14N2O4	10			0
226.107	1373	8	439224	7	C9H14N4O3	6			0
240.024	785	2	67678	1	C6H12N2O4S2	1			0
243.085	1744	32	6175	31	C9H13N3O5	31			29.4118
250.062	2323	4	123938	3	C8H14N2O5S	2			0
266.089	1384	15	187790	14	C10H13N5O4	13			0
286.193	2844	82	6128	81	C19H26O2	81			0
288.209	2892	138	6013	137	C19H28O2	137			0
312.209	2464	74	101964	73	C21H28O2	73			0
323.052	3461	18	6131	17	C9H14N3O8P	17			0
329.053	2615	6	6076	5	C10H12N5O6P	5			77.2727
331.068	2397	14	621	13	C10H14N5O6P	12			59.0909
346.055	3402	23	65059	22	C10H14N5O7P	22			47.8261
347.039	4272	5	8582	4	C10H13N4O8P	3			65.2174
365.104	6009	12	33613	11	C16H19N3O5S	11			0
394.189	10534	12	442021	11	C23H26N2O4	9			0
456.105	4506	9	643976	8	C17H21N4O9P	3			83.871
465.309	508	8	10140	7	C26H43NO6	7			63.6364
527.227	2966	19	54682938	18	C27H33N3O8	17			0
539.28	1425	3	3081545	2	C21H41N5O11	2			0
608.273	744	9	5770	8	C33H40N2O9	5			75
		1	936	0	C6H6N2O	0
								Average % Similarity of Correct Seed	63.7017

## Sheet: Alg_3_5
Target MIMW	# of PubChem Candidates	# of Candidates After MolFind Run-1	PubChem Compound ID of the Target	# of Candidates After Target Removal	Molecular Formula	# of Candidates with Correct Molecular Formula	Seed Molecular Structure	Target Molecular Structure	% Similarity of Correct Seed (0 if incorrect)
103.063	369	14	6119	13	C4H9NO2	13			0
115.063	1020	6	145742	5	C5H9NO2	5			0
117.079	838	52	138	51	C5H11NO2	51			75
119.058	361	25	12647	24	C4H9NO3	24			0
130.111	994	55	122356	54	C6H14N2O	54			0
131.058	783	12	825	11	C5H9NO3	11			77.7778
135.035	259	10	778	9	C4H9NO2S	9			0
138.043	509	9	736715	8	C6H6N2O2	8			0
146.106	1003	50	5962	49	C6H14N2O2	49			0
149.051	390	16	6137	15	C5H11NO2S	14			0
149.07	725	5	71593	4	C6H7N5	4			81.8182
160.1	1415	12	1150	11	C10H12N2	11			75
161.069	951	39	92136	38	C6H11NO4	38			0
163.086	1018	9	3134	8	C7H9N5	8			75
169.085	1467	23	64969	22	C7H11N3O2	22			0
175.063	1697	32	11841	31	C10H9NO2	31			69.2308
181.074	2497	81	6057	80	C9H11NO3	80			0
188.116	1801	183	92832	182	C8H16N2O3	182			76.9231
190.095	830	11	865	10	C7H14N2O4	10			0
226.107	1373	8	439224	7	C9H14N4O3	6			37.5
240.024	785	2	67678	1	C6H12N2O4S2	1			0
243.085	1744	32	6175	31	C9H13N3O5	31			41.1765
250.062	2323	4	123938	3	C8H14N2O5S	2			62.5
266.089	1384	15	187790	14	C10H13N5O4	13			89.4737
286.193	2844	82	6128	81	C19H26O2	81			0
288.209	2892	138	6013	137	C19H28O2	137			0
312.209	2464	74	101964	73	C21H28O2	73			0
323.052	3461	18	6131	17	C9H14N3O8P	17			0
329.053	2615	6	6076	5	C10H12N5O6P	5			72.7273
331.068	2397	14	621	13	C10H14N5O6P	12			63.6364
346.055	3402	23	65059	22	C10H14N5O7P	22			47.8261
347.039	4272	5	8582	4	C10H13N4O8P	3			65.2174
365.104	6009	12	33613	11	C16H19N3O5S	11			92
394.189	10534	12	442021	11	C23H26N2O4	9			0
456.105	4506	9	643976	8	C17H21N4O9P	3			0
465.309	508	8	10140	7	C26H43NO6	7			63.6364
527.227	2966	19	54682938	18	C27H33N3O8	17			0
539.28	1425	3	3081545	2	C21H41N5O11	2			0
608.273	744	9	5770	8	C33H40N2O9	5			75
		1	936	0	C6H6N2O	0
								Average % Similarity of Correct Seed	68.9691

## Sheet: Alg_3_6
Target MIMW	# of PubChem Candidates	# of Candidates After MolFind Run-1	PubChem Compound ID of the Target	# of Candidates After Target Removal	Molecular Formula	# of Candidates with Correct Molecular Formula	Seed Molecular Structure	Target Molecular Structure	% Similarity of Correct Seed (0 if incorrect)	PubChem Cluster Average MolFind Score	# PMG Structures	# Candidates Remaining After MolFind	% Filtered	MetFrag Score Rank of the Correct Structure	PMG Cluster Average MolFind Score
103.063	369	14	6119	13	C4H9NO2	13			0	0.9039	3	3	0		0.891953
115.063	1020	6	145742	5	C5H9NO2	5			0	0.667	0 (PMG generated structures were filtered out by the non-biological SMARTS patterns)
117.079	838	52	138	51	C5H11NO2	51			75	0.8943	285	48	83.1579	43	0.893586
119.058	361	25	12647	24	C4H9NO3	24			0	0.8773	17	7	58.8235		0.878295
130.111	994	55	122356	54	C6H14N2O	54			0	0.8873	2794	25	99.1052		0.882582
131.058	783	12	825	11	C5H9NO3	11			66.6667	0.7754	437	22	94.9657	13	0.779625
135.035	259	10	778	9	C4H9NO2S	9			0	0.911	27	11	59.2593		0.911046
138.043	509	9	736715	8	C6H6N2O2	8			0	0.7147	48	1	97.9167		0.744462
146.106	1003	50	5962	49	C6H14N2O2	49			50	0.8235	25951	1001	96.1427	188	0.902386
149.051	390	16	6137	15	C5H11NO2S	14			0	0.848	121	16	86.7769		0.849277
149.07	725	5	71593	4	C6H7N5	4			81.8182	0.7075	20	3	85	1	0.533157
160.1	1415	12	1150	11	C10H12N2	11			75	0.7637	266	8	96.9925	7	0.763313
161.069	951	39	92136	38	C6H11NO4	38			0	0.8603	1320	38	97.1212		0.850582
163.086	1018	9	3134	8	C7H9N5	8			75	0.7401	11	4	63.6364	2	0.798618
169.085	1467	23	64969	22	C7H11N3O2	22			66.6667	0.8878	8201	288	96.4882	5	0.852815
175.063	1697	32	11841	31	C10H9NO2	31			69.2308	0.8314	7706	531	93.1093	24	0.823074
181.074	2497	81	6057	80	C9H11NO3	80			69.2308	0.8967	13957	1124	91.9467	354	0.924085
188.116	1801	183	92832	182	C8H16N2O3	182			76.9231	0.8136	7965	1638	79.435	106	0.845991
190.095	830	11	865	10	C7H14N2O4	10			0	0.7939	>100,000
226.107	1373	8	439224	7	C9H14N4O3	6			37.5	0.7019	>100,000
240.024	785	2	67678	1	C6H12N2O4S2	1			0	0.691	13775	188	98.6352		0.742221
243.085	1744	32	6175	31	C9H13N3O5	31			41.1765	0.8741	>100,000
250.062	2323	4	123938	3	C8H14N2O5S	2			62.5	0.7809	>100,000
266.089	1384	15	187790	14	C10H13N5O4	13			89.4737	0.8678	38	2	94.7368	2	0.798103
286.193	2844	82	6128	81	C19H26O2	81			0	0.7319	>100,000
288.209	2892	138	6013	137	C19H28O2	137			0	0.7139	34343	7937	76.889		MetFrag Out of Memory Error
312.209	2464	74	101964	73	C21H28O2	73			0	0.713	30028	5902	80.345		MetFrag Out of Memory Error
323.052	3461	18	6131	17	C9H14N3O8P	17			0	0.7716	>100,000
329.053	2615	6	6076	5	C10H12N5O6P	5			68.1818	0.7277	>100,000
331.068	2397	14	621	13	C10H14N5O6P	12			63.6364	0.7512	>100,000
346.055	3402	23	65059	22	C10H14N5O7P	22			47.8261	0.6517	>100,000
347.039	4272	5	8582	4	C10H13N4O8P	3			65.2174	0.6556	>100,000
365.104	6009	12	33613	11	C16H19N3O5S	11			80	0.8773	>100,000
394.189	10534	12	442021	11	C23H26N2O4	9			0	0.8379	>100,000
456.105	4506	9	643976	8	C17H21N4O9P	3			0	0.8097	PMG timed out
465.309	508	8	10140	7	C26H43NO6	7			63.6364	0.7969	PMG timed out
527.227	2966	19	54682938	18	C27H33N3O8	17			0	0.9169	0 (Elemental formula of the seed is identical to the target)
539.28	1425	3	3081545	2	C21H41N5O11	2			0	0.7467	PMG timed out
608.273	744	9	5770	8	C33H40N2O9	5			75	0.8016	PMG timed out
		1	936	0	C6H6N2O	0
								Average % Similarity of Correct Seed	66.6516			Average % Filtered	86.9713

## Sheet: Non_Biological_SMARTS
[O-][N+]=O
N=[N+]=[N-]
[#7]N[#7]
OOO
SSS
[O,N]=O
[P,N,C]=P
[P,S,N]=S
[#6]O[#7]
[#7]OO
[#7]OP
[#7]O[#7]
[#7]OS
P[S,P]
OS
A#A
A=A=A
A1AA1
A1A=A1
A1=A=A1
A1A#A1
A1AAA1
A1=AA=A1
A1A=AA1
A1A=A=A1
A1AA#A1
A1AA#AA1
A1AA=A=A1
A1AAA#AA1
A1AA=A=AA1
A1AAA#AAA1
A1AAA=A=AA1
A1AAA=A=AAA1
A1A2AA1=A2
A1A2AAA1=A2
A1A2AA1=AA2
A1A2AAAA1=A2
A1A2AA1=AAA2
A1AA2=AA1AA2
A1AA2=AAA1A2
A1AA2=AA1AAA2
A1A=A2AA1AAA2
A1AA2=AAAA1A2
A1AA2=AAA1AA2
A1A23AA1(A2)A3
Reference (SMARTS Patterns)
http://www.daylight.com/dayhtml/doc/theory/theory.smarts.html
